# Supplementary material for: Anti-LAMP-2 Antibody Seropositivity in Children with Primary Systemic Vasculitis Affecting Medium- and Large-Sized Vessels
Source: Int J Mol Sci. 2024 Mar 28;25(7):3771. doi: 10.3390/ijms25073771 (PMC11011342; doi:10.3390/ijms25073771)
Supplement: Supplementary file 1 [file ijms-25-03771-s001.zip]

Archive with 1 entries (1 files):
- ijms-2904002-supplementary.pdf
